# Supplementary material for: A DNA-Free Editing Platform for Genetic Screens in Soybean via CRISPR/Cas9 Ribonucleoprotein Delivery
Source: Front Plant Sci. 2022 Jul 12;13:939997. doi: 10.3389/fpls.2022.939997 (PMC9315425; doi:10.3389/fpls.2022.939997)
Supplement: Supplementary File 1 — Chromatogram files in ABI format from Sanger sequencing assay for the control and protoplast transformants of T2 and T4. [file Data_Sheet_1.zip]

Archive with 5 entries (4 files):
- Supplementary File 1/
- Supplementary File 1/T2 RNP transformant.ab1
- Supplementary File 1/T2 Wild type.ab1
- Supplementary File 1/T4 RNP transformant.ab1
- Supplementary File 1/T4 Wild type.ab1
